# Supplementary material for: Extracellular Vesicle-Mediated Metastasis Suppressors NME1 and NME2 Modify Lipid Metabolism in Fibroblasts
Source: Cancers (Basel). 2022 Aug 13;14(16):3913. doi: 10.3390/cancers14163913 (PMC9406105; doi:10.3390/cancers14163913)
Supplement: Supplementary file 1 [file cancers-14-03913-s001.zip]

Archive with 6 entries (6 files):
- Figure S1.tif
- Figure S2.tif
- Figure S3.tif
- Figure S4.tif
- Figure S5.tif
- Table S1.txt
