# Supplementary material for: Extracellular Vesicle-Mediated Metastasis Suppressors NME1 and NME2 Modify Lipid Metabolism in Fibroblasts
Source: Cancers (Basel). 2022 Aug 13;14(16):3913. doi: 10.3390/cancers14163913 (PMC9406105; doi:10.3390/cancers14163913)
Supplement: Supplementary file 1 [file cancers-14-03913-s001.zip › Table S1.txt]

[1] “CYP26B1” “RECQL” “PDK4” “ACSM3”
[5] “TMEM132A” “CACNA1G” “MARK4” “MYLIP”
[9] “PKD1” “RNF216” “ANLN” “MATR3”
[13] “RUFY3” “DEPDC1” “TBC1D23” “RIPOR3”
[17] “MAPK9” “CUL1” “PPP1R12A” “QSER1”
[21] “HDAC7” “EIF4B” “BICRA” “DLX3”
[25] “NGEF” “ATXN3” “ROCK1” “MEF2A”
[29] “IP6K2” “IFT80” “BCL3” “CDC42”
[33] “DERL2” “PTGS2” “HACD3” “ANO8”
[37] “FRYL” “TMEM131” “TOP2B” “DNAJC10”
[41] “CAPZB” “LIPE” “COL5A3” “HSP90AA1”
[45] “RBL1” “UBA5” “STK17B” “DIS3”
[49] “CYLD” “WNT11” “MAST2” “ERGIC2”
[53] “KHSRP” “TRMT6” “CDIP1” “RCOR1”
[57] “PITPNM2” “SCFD1” “G2E3” “IL11”
[61] “JAK2” “MAST3” “RANBP1” “MMP11”
[65] “SF3A1” “SH3BP1” “NIN” “PABPN1”
[69] “NFKBIA” “SMCHD1” “FGD1” “UGGT2”
[73] “PARP4” “INTS6” “CORO2B” “SPG11”
[77] “CCN4” “ASAH1” “SF3A2” “AMH”
[81] “TBC1D17” “PTOV1” “C19orf44” “MED26”
[85] “URI1” “PRKD2” “BBC3” “ICAM5”
[89] “CRTC1” “DNAJC2” “LFNG” “DNM1”
[93] “CDC37L1” “UNC5B” “PPP3CB” “EDRF1”
[97] “KAT2A” “ALOX12” “FAM20A” “IFT20”
[101] “UBE2D3” “CPE” “RPL34” “TBC1D19”
[105] “CCDC34” “NRXN2” “PRPF40B” “CLEC2B”
[109] “CNOT2” “GOLT1B” “ICK” “PTP4A1”
[113] “ASCC3” “SENP6” “FBRSL1” “RAD50”
[117] “C5orf15” “LIFR” “TRIM23” “SMC4”
[121] “UBE3A” “HES1” “ACAP2” “ECT2”
[125] “PAPOLG” “KYNU” “SUMO1” “MAP7D1”
[129] “ACADM” “MFSD1” “ELL2” “RAB14”
[133] “ACOT2” “C10orf88” “ADGRB2” “PDS5A”
[137] “CLCC1” “GPSM2” “POLK” “ODF2L”
[141] “LRRC39” “CBX3” “IFT81” “CENPK”
[145] “TNFAIP6” “NDP” “RIOK1” “VASP”
[149] “MMP24OS” “WNK4” “MAP2K2” “KLF2”
[153] “SMARCA4” “PEX1” “ADORA2A” “MCHR1”
[157] “DUT” “VPS13C” “SPCS3” “LRRC6”
[161] “PUS7L” “MIS18BP1” “PHF10” “APOE”
[165] “COL5A1” “RBM39” “RFX1” “CC2D1A”
[169] “ZRANB2” “CHI3L1” “KMT5C” “ZNF414”
[173] “FOPNL” “ATP13A3” “ARNTL” “NAPG”
[177] “PHC2” “BTF3L4” “TUT4” “CLOCK”
[181] “WASHC4” “RAC1” “TXN” “ARPC5L”
[185] “THAP12” “MMP7” “RDX” “FDX1”
[189] “NUSAP1” “KIF23” “PNPT1” “THUMPD2”
[193] “STAMBPL1” “KIF20B” “ANXA7” “METTL5”
[197] “SSB” “OLA1” “SHF” “CENPE”
[201] “ZCRB1” “SNRPF” “TDG” “RB1”
[205] “DIAPH3” “SCAPER” “NCOR1” “GALNT1”
2
[209] “BRD4” “MYO1F” “SERBP1” “SRP9”
[213] “CDC42BPA” “VPS54” “EIF2A” “NICN1”
[217] “UCN2” “SRD5A1” “PPIP5K2” “SLC30A5”
[221] “TNFRSF21” “RNF44” “SCUBE3” “MCPH1”
[225] “LACTB2” “TATDN1” “HAUS6” “FRA10AC1”
[229] “NPAT” “FERMT3” “PLCB3” “ITGB1”
[233] “GXYLT1” “EIF4E” “CCDC122” “SUV39H2”
[237] “SREK1IP1” “CHD1” “HS3ST3A1” “ABCA6”
[241] “CARNMT1” “EEF1A1” “FBRS” “SASS6”
[245] “SST” “GPR153” “NAE1” “RGS12”
[249] “RALGDS” “BRSK1” “RUSC1” “SYVN1”
[253] “RPS6KA4” “USP24” “SCNN1D” “SNED1”
[257] “IL24” “ARL5A” “SMC6” “H3-3A”
[261] “SGO2” “GTPBP8” “CXCL3” “KIAA1143”
[265] “PBRM1” “TASOR” “MAP9” “CEP44”
[269] “ABCE1” “ITGA2” “CASP3” “TLR3”
[273] “TRA2A” “TMEM67” “ABCA1” “GTF2A1”
[277] “CCDC186” “CENPN” “YPEL4” “YWHAB”
[281] “CDT1” “ZNF598” “LTBP3” “SF1”
[285] “HOOK3” “LMBRD1” “PCMTD1” “ATXN2L”
[289] “SNRNP48” “TCTN2” “CSNK1G1” “NFU1”
[293] “HNRNPA3” “KIF5B” “HTRA3” “CEL”
[297] “NUDT6” “PPID” “RXFP1” “PLRG1”
[301] “PTEN” “SYNPO” “MTBP” “ZNF738”
[305] “GXYLT2” “NOC3L” “CD34” “GLIS1”
[309] “CMKLR1” “DHX36” “MARCKSL1” “CTDNEP1”
[313] “ATAD5” “RTTN” “VPS37D” “SLC38A9”
[317] “IRX3” “ERN1” “GRINA” “RFLNA”
[321] “PCGF5” “NPM1” “TMEM132E” “MEX3D”
[325] “TSEN54” “B4GALNT4” “EPHB3” “COL18A1”
[329] “PMCH” “ZNF703” “SOCS1” “MOSMO”
[333] “SEPTIN10” “LYRM7” “KRT16” “KRT14”
[337] “MT1X” “DYNC2H1” “BCAM” “SAMD11”
[341] “CCDC157” “CERKL” “INSC” “SUMO2”
[345] “HMGB1” “SRGAP3” “PPIA” “EVL”
[349] “XRCC6” “NCOR2” “ADH1B” “H2AC13”
[353] “C1D” “PIGN” “CPLANE1” “AC093012.1”
[357] “ZNF560” “ASPH” “CEP290” “INPP5F”
[361] “HMGN2” “DZIP3” “TBKBP1” “EFCAB7”
[365] “MROH6” “DNAJC19” “HLA-A” “FGFR1OP”
[369] “ITGA1” “MEF2B” “MYCBP” “SOGA3”
[373] “NEURL1B” “AC005562.1” “SP9” “PLXNA4”
[377] “MIR503HG” “CHROMR” “MEG8” “LINC00840”
[381] “FTX” “DNM3OS” “LINC01816” “WARS2-AS1”
[385] “DLEU2” “PSG1” “TMA7” “GAS5”
[389] “ARHGEF25” “AC092040.2” “APOBEC3B-AS1” “CHCHD10”
[393] “PRKDC” “MEX3A” “PPP1R12A-AS1” “BCL2L2-PABPN1” [397] “ADNP-AS1” “TGFBR3L”
“AC027601.2” “LOXL1-AS1”
[401] “SPON1” “AC068025.1” “RARA-AS1” “BAHCC1”
[405] “AC006213.2” “PCF11-AS1” “AL139260.3” “PPP4R3B”
[409] “CCDC39” “CYP51A1” “SCIN” “UTP18”
[413] “RRAGD” “HDAC9” “MSMO1” “LAMA3”
[417] “ST3GAL6” “IDI1” “FDFT1” “SCD”
[421] “RENBP” “SQLE” “TMEM97” “SC5D”
3
[425] “MVK” “HMGCS1” “HMGCR” “DHCR24”
[429] “MAN1C1” “CNNM1” “ACAT2” “FABP3”
[433] “SMU1” “PFKFB2” “PTPRB” “STRIP2”
[437] “LDLR” “ACSS2” “PPARG” “HSD17B7”
[441] “ERG28” “BHLHE40” “LPIN1” “RAB33A”
[445] “FADS2” “MMAB” “AFG3L2” “NPC1”
[449] “SNCA” “ANK2” “RSPO3” “EBP”
[453] “NSDHL” “FADS1” “TM7SF2” “CCL28”
[457] “SPEF2” “RETREG1” “UTP14A” “LRP8”
[461] “DGKI” “LSS” “FDPS” “STARD4”
[465] “KIF6” “MVD” “PCSK9” “FASN”
[469] “TMEM154” “CLCN5” “CALB2” “DHCR7”
[473] “SHMT1” “TDRKH” “RGS7” “ACOT1”
[477] “SNAI3” “PCYT2” “INSIG1” “MAGI2”
[481] “NCR3LG1” “CYP51A1-AS1” “SH2D5” “IDI2-AS1”
[485] “OLMALINC” “SNAI3-AS1” “SOD2-OT1”
